# Supplementary material for: Modulation of KV4.3-KChIP2 Channels by IQM-266: Role of DPP6 and KCNE2
Source: Int J Mol Sci. 2022 Aug 15;23(16):9170. doi: 10.3390/ijms23169170 (PMC9409462; doi:10.3390/ijms23169170)
Supplement: Supplementary file 1 [file ijms-23-09170-s001.zip]

Archive with 1 entries (1 files):
- ijms-1859614-supplementary.pdf
